# Supplementary material for: Relationship Between Systemic Inflammatory Response Exponents, Levels of ADAM10, ADAM17 Proteins and Selected Clinical Parameters in Patients with Colorectal Cancer: Original Research Study
Source: Int J Mol Sci. 2025 Jan 27;26(3):1104. doi: 10.3390/ijms26031104 (PMC11817235; doi:10.3390/ijms26031104)
Supplement: Supplementary file 1 [file ijms-26-01104-s001.zip]

Archive with 11 entries (11 files):
- Figure S3. Correlation between NLR and ADAM10 concentration in surgical margin tissue..jpg
- Figure S4. Correlation between PLR and ADAM10 concentration in surgical margin tissue..jpg
- Figure S5. Correlation between NLR and ADAM17 concentration in tumor tissue..jpg
- Figure S6. Correlation between PLR and ADAM17 concentration in tumor tissue..jpg
- Figure S7. Correlation between NLR and ADAM17 concentration in surgical margin tissue..jpg
- Figure S8. Correlation between ADAM10 concentration in tumor tissue and ADAM10 concentration in blood serum..jpg
- Figure S9. Correlation between ADAM10 concentration in surgical margin tissue and ADAM10 concentration in blood serum..jpg
- Figure S10. Correlation between ADAM17 concentration in tumor tissue and ADAM17 concen-tration in blood serum..jpg
- Figure S11. Correlation between ADAM17 concentration in surgical margin tissue and ADAM17 concentration in blood serum..jpg
- Figure S1. Correlation between NLR and ADAM10 concentration in tumor tissue..jpg
- Figure S2. Correlation between PLR and ADAM10 concentration in tumor tissue..jpg
